# Supplementary material for: Assessment of In Vitro Bioaccessibility of Polyphenols from Annurca, Limoncella, Red Delicious, and Golden Delicious Apples Using a Sequential Enzymatic Digestion Model
Source: Antioxidants (Basel). 2021 Mar 30;10(4):541. doi: 10.3390/antiox10040541 (PMC8067271; doi:10.3390/antiox10040541)
Supplement: Supplementary file 1 [file antioxidants-10-00541-s001.xls]

## Sheet: individual release
		ANNURCA_DUODENAL_W	ANNURCA_DUODENAL_P	ANNURCA_DUODENAL_F	ANNURCA_PRONASE_F	ANNURCA_PRONASE_W	ANNURCA_PRONASE_P	ANNURCA_VISCOZYME_W	ANNURCA_VISCOZYME_P	ANNURCA_VISCOZYME_F		W=WHOLE
		ppm										P=PEEL
	procyanidin b1	NF	NF	NF	NF	NF	NF	0.446168	2.42065	1.09859		F=FLESH
	catechin	0.0383692	NF	NF	0.014552	0.0155597	0.181317	0.868218	5.37778	2.75781
	chlorogenic acid	107.183	12.6426	39.0423	31.6333	29.8529	23.2061	0.319104	0.0264252	0.0170827
	caffeic acid	5.05817	0.311933	0.564639	0.312065	10.2046	0.373456	49.1597	28.1694	39.5058
	procyanidin b2	NF	NF	NF	NF	NF	NF	0.88881	3.54784	0.287342
	epicatechin	0.00231084	NF	0.000512584	0.000232831	0.00338731	0.00307989	1.88319	8.77843	1.95003
	epicatechin trimer	NF	NF	NF	NF	NF	NF	0.199965	0.850095	0.0678001
	epicatechin tetramer	NF	NF	NF	NF	NF	NF	0.00872268	0.203914	NF
	coumaroyl quinic acid	7.31619	0.524362	1.7264	0.939287	2.56433	0.411678	NF	NF	NF
	rutin	2.24872	0.976532	0.0407506	0.0395638	0.779802	1.04276	NF	NF	NF
	phloretin-xylo-glucoside	29.9997	15.8773	11.7652	7.55048	9.24545	15.9241	2.48968	3.88098	0.888338
	hyperoside	16.9285	15.6045	0.224914	0.244963	7.69662	22.7162	0.132765	0.660541	0.0126835
	phloridzin	1.88003	3.32785	0.445278	0.186605	0.890038	3.89594	0.254754	0.774319	0.0362132
	kaempferolo-3-O-glucoside	3.49217	4.30839	0.598505	0.317149	1.34743	5.293	0.473782	2.96798	0.185649
	isorhamnetin-glucoside	21.9562	31.1768	0.157893	0.121059	6.53487	43.1724	0.259675	2.27037	0.00482144
	apigenin-7-0-glucoside	0.0360218	0.0477313	0.00658665	0.00326248	0.0220349	0.061177	0.00315152	0.0228801	0.00175067
	isorhamnetin derivative	0.0501823	0.0448908	NF	NF	0.0201483	0.0783233	0.000103963	0.00803285	NF
	phloretin	NF	0.0175312	0.0156507	0.0171694	NF	0.0191624	2.79562	4.18305	1.06019
		GOLDEN_DELICIOUS_DUODENAL_W	GOLDEN_DELICIOUS_PRONASE_W	GOLDEN_DELICIOUS_VISCOZYME_W	GOLDEN_DUODENAL_P	GOLDEN_DUODENAL_F	GOLDEN_PRONASE_P	GOLDEN_PRONASE_F	GOLDEN_VISCOZYME_P	GOLDEN_VISCOZYME_F
		ppm
	procyanidin b1	NF	0.0117592	0.0806884	NF	NF	NF	NF	0.813061	0.00513359
	catechin	0.0966747	0.0956453	0.202322	NF	NF	NF	0.0018117	0.761145	0.0350169
	chlorogenic acid	75.6278	15.3541	0.325955	1.05691	2.7798	0.829582	1.42368	0.105454	0.433228
	caffeic acid	1.81342	24.3904	33.2432	0.306295	0.716739	0.423426	0.152528	4.89425	3.41874
	procyanidin b2	NF	0.0240255	0.540176	NF	NF	NF	NF	1.7101	0.0281581
	epicatechin	0.0467511	0.361892	0.851746	NF	NF	0.000305785	0.000177265	0.950281	0.0713086
	epicatechin trimer	NF	0.0047728	0.131577	NF	NF	NF	NF	1.03721	0.00193112
	epicatechin tetramer	NF	0.000564579	0.00238828	NF	NF	NF	NF	0.118981	NF
	coumaroyl quinic acid	5.67864	1.81892	NF	0.0381214	0.363755	0.0614234	0.158738	NF	NF
	rutin	0.434595	0.169245	NF	2.00208	0.0587584	3.51377	0.136878	0.0127347	0.00534837
	phloretin-xylo-glucoside	8.5759	2.13234	0.600504	4.21402	0.0971105	1.51812	0.221787	0.551078	0.0207064
	hyperoside	14.0355	3.74408	0.0264278	67.3869	0.548229	34.335	1.46892	2.97529	0.0527825
	phloridzin	3.1419	0.516933	0.0767162	1.02371	0.0920361	0.432744	0.0724852	0.175158	0.00763018
	kaempferolo-3-O-glucoside	7.60695	1.22642	0.394458	20.7311	0.622715	13.2394	0.681006	10.2249	0.135397
	isorhamnetin-glucoside	0.503328	0.105035	0.00676729	2.66236	0.662984	1.9	0.391521	0.74163	0.0542422
	apigenin-7-0-glucoside	0.0608158	0.0184553	0.004163	0.29179	0.0198965	0.260317	0.0190129	0.110948	0.00168308
	isorhamnetin derivative	NF	NF	NF	NF	NF	NF	NF	NF	NF
	phloretin	0.0050026	NF	1.31427	0.016882	0.0214709	0.0178098	0.0192344	0.531299	0.175094
		LIMONCELLA_DUODENAL_W	LIMONCELLA_DUODENAL_P	LIMONCELLA_DUODENAL_F	LIMONCELLA_PRONASE_F	LIMONCELLA_PRONASE_W	LIMONCELLA_PRONASE_P	LIMONCELLA_VISCOZYME_W	LIMONCELLA_VISCOZYME_P	LIMONCELLA_VISCOZYME_F
		ppm
	procyanidin b1	NF	NF	0.00128063	NF	NF	NF	1.6909	2.737	1.164
	catechin	0.535882	NF	0.00334143	0.016	1.61267	0.489089	2.46467	6.285	3.331
	chlorogenic acid	92.3924	13.3627	51.82	33.03	32.5609	25.42	0.346326	0.154617	4.8566
	caffeic acid	3.03372	0.526819	0.987325	0.322546	3.2539	0.821954	62.0868	35.164	42.5122
	procyanidin b2	NF	NF	NF	NF	NF	NF	3.31947	4.471	0.374
	epicatechin	0.0853844	0.000207585	NF	NF	1.84647	0.0447608	3.91899	9.63	2.21
	epicatechin trimer	NF	NF	NF	NF	NF	NF	0.36342	0.949105	0.0109775
	epicatechin tetramer	NF	NF	NF	NF	NF	NF	0.0241092	0.202	NF
	coumaroyl quinic acid	2.01224	0.462111	0.40177	0.141606	1.11731	0.224788	NF	NF	0.016997
	rutin	3.2789	1.54705	0.0717362	0.0314322	0.361067	1.58203	NF	0.00299969	0.00403931
	phloretin-xylo-glucoside	34.2532	2.43983	18.3536	9.015	9.644	16.7838	2.58	5.7371	1.0858
	hyperoside	23.5188	19.2998	0.672319	0.226143	9.2456	25.0447	0.250428	0.352841	0.0458149
	phloridzin	3.41835	17.2208	0.824215	0.246055	2.33945	2.09527	0.300303	0.227788	0.0895949
	kaempferolo-3-O-glucoside	4.2844	4.858	0.234333	0.0644483	0.760184	1.68675	0.284265	0.516522	0.0511546
	isorhamnetin-glucoside	27.692	36.507	0.0342541	0.0132647	8.56	47.606	0.0685984	0.0837986	0.0101719
	apigenin-7-0-glucoside	0.0258197	0.1	0.00295297	0.00208214	0.0187683	0.0315377	0.00491749	0.00678041	0.000945938
	isorhamnetin derivative	NF	NF	NF	NF	NF	NF	NF	NF	NF
	phloretin	0.00648541	0.0217105	0.0232721	0.0164347	0.00405465	0.0207608	2.83821	3.50626	0.125297
		RED_DUODENAL_W	RED_PRONASE_W	RED_VISCOZYME_W	RED_DUODENAL_P	RED_DUODENAL_F	RED_PRONASE_P	RED_PRONASE_F	RED_VISCOZYME_P	RED_VISCOZYME_F
		ppm
	procyanidin b1	NF	NF	0.0894844	NF	NF	NF	NF	0.868825	0.0907452
	catechin	0.297723	0.0144936	0.291721	NF	NF	0.000335572	NF	0.489921	0.117738
	chlorogenic acid	75.8878	12.3311	0.276106	2.19578	1.20933	1.09012	1.04456	0.0069957	0.00363719
	caffeic acid	2.82332	12.5108	19.7862	0.122399	0.683163	0.32834	0.243971	3.4296	1.42169
	procyanidin b2	NF	NF	0.417466	NF	NF	NF	NF	2.18779	0.168495
	epicatechin	0.150224	0.0057284	0.778598	NF	0.000292454	0.000350582	0.000599395	1.61546	0.142589
	epicatechin trimer	NF	NF	0.0987277	NF	NF	NF	NF	0.723034	0.0198333
	epicatechin tetramer	NF	NF	0.00241848	NF	NF	NF	NF	0.163561	NF
	coumaroyl quinic acid	7.28547	1.11522	NF	0.252465	0.162834	0.20401	0.0432069	NF	NF
	rutin	0.275425	0.051019	NF	4.01397	0.00175222	1.11102	0.00617082	0.00462155	0.00297117
	phloretin-xylo-glucoside	7.50748	1.2033	0.345324	11.3766	0.0175574	2.38833	0.00712886	1.05891	0.102499
	hyperoside	5.9923	1.35436	0.0206015	54.7099	0.0481084	27.8893	0.149644	1.38944	0.0837608
	phloridzin	1.53797	0.428128	0.07851	5.61695	0.0223585	2.11663	0.0146871	0.528761	0.0171223
	kaempferolo-3-O-glucoside	1.41996	0.391793	0.107207	7.96363	0.0622834	6.65098	0.0895056	2.46956	0.206939
	isorhamnetin-glucoside	0.718862	0.148889	0.0142824	6.71996	0.0507876	6.81926	0.0749025	0.488812	0.026074
	apigenin-7-0-glucoside	0.0189543	0.00547764	0.000802336	0.090738	0.000572805	0.100929	0.00235439	0.030371	0.00128345
	isorhamnetin derivative	NF	NF	0.000131413	0.000104918	NF	NF	NF	NF	NF
	phloretin	0.0104964	0.00102608	0.914331	0.00889423	0.0192096	0.0169061	0.0141249	3.45382	0.0978342

## Sheet: Component
Component Name		Curve Index	Weighting Index	Origin Index	Equation
							Specified	Calculated
Filename	Sample Type	Sample Name	Integ. Type	Area	ISTD Area	Area Ratio	Amount	Amount	%Diff	%RSD	Peak Status	Level	Units	RT	Sample ID	Excluded
